# Supplementary material for: Comparative phenotypic and genotypic analysis of distinct Pseudomonas aeruginosa T3SS effector genotypes
Source: Front Cell Infect Microbiol. 2026 Apr 15;16:1792519. doi: 10.3389/fcimb.2026.1792519 (PMC13126654; doi:10.3389/fcimb.2026.1792519)
Supplement: Supplementary file 4 [file Table2.xlsx]

## Sheet: Sheet1
Serial	HA	CA	PMB	ATM	TIC	PIP	C/T	FDC	CAZ	GEN	AMK	FEP	CIP	LVX	IMP	MEM	DOR	blaNDM	blaKPC	blaOXA-48	blaSHV	blaTEM	blaCTX-M	rmtA/B	gyrA	pmrA	exoS	exoU+	exoT+	exoY+	toxA	aprA	lasB	plcH	rhlAB	fliC	lasI	lasR	rhlI	rhlR	algD	pslA	pelA	pvdA	pilA	pilB	O1	O2	O3
ExoS-P1	1	0	0	1	1	0	1	1	1	1	0	1	1	1	0	0	1	1	0	1	0	1	0	1	0	0	1	0	0	0	1	1	0	1	0	0	1	0	1	0	1	1	0	1	1	1	0	1	0
ExoS-P2	0	1	0	0	0	0	0	0	0	0	1	0	1	0	0	0	0	0	0	1	0	1	0	0	1	0	1	0	0	0	1	1	0	1	0	1	1	0	1	1	0	1	1	0	1	1	0	0	1
ExoS-P3	0	1	0	0	1	1	1	1	0	0	0	0	1	1	1	0	0	0	0	1	0	1	0	1	0	0	1	0	0	0	0	1	0	1	0	0	1	0	1	0	1	0	1	0	1	1	0	0	1
ExoS-P4	0	1	0	0	0	1	0	0	1	0	0	0	0	0	0	0	0	0	0	1	0	1	0	0	1	0	1	0	0	0	1	1	1	1	0	1	1	0	1	0	1	0	1	0	1	1	0	1	0
ExoS-P5	1	0	0	1	1	0	1	1	0	0	0	1	0	1	0	1	1	0	0	1	0	1	1	1	1	0	1	0	0	0	0	0	1	0	0	1	0	1	0	1	0	1	0	1	0	1	0	1	0
ExoS-P6	1	0	0	0	1	1	0	1	0	0	0	0	0	1	1	0	1	0	0	1	0	1	0	1	1	0	1	0	0	0	1	0	0	1	0	1	1	0	1	0	1	0	1	0	1	0	0	1	0
ExoS-P7	0	1	0	1	0	1	0	0	1	1	0	1	1	1	1	1	1	0	0	1	1	1	1	1	0	0	1	0	0	0	0	1	0	1	0	1	0	1	0	1	1	1	0	1	1	1	0	0	1
ExoS-P8	1	0	1	1	1	0	1	1	0	1	0	0	1	1	0	0	1	0	0	1	1	1	0	1	0	0	1	0	0	0	1	1	0	0	1	0	1	0	0	1	0	0	1	0	0	0	0	0	1
ExoS-P9	0	1	0	0	1	0	1	1	0	0	1	0	0	0	1	0	0	0	0	1	1	1	0	1	1	0	1	0	0	0	1	0	0	1	0	0	0	0	1	0	0	1	0	0	1	1	0	0	1
ExoS-P10	1	0	0	0	0	1	0	0	0	0	0	0	0	1	0	0	0	1	0	0	1	1	0	0	0	0	1	0	0	0	1	1	0	1	0	1	1	0	1	0	1	1	0	1	0	1	0	0	0
ExoS-P11	1	0	0	1	0	0	1	1	1	0	1	0	0	0	1	0	0	1	0	0	1	1	0	1	1	0	1	0	0	0	0	0	0	1	0	1	0	0	1	0	1	0	1	1	0	1	0	0	0
ExoS-P12	0	1	0	0	0	1	0	0	0	0	0	0	0	0	1	0	1	0	0	1	1	1	0	0	0	0	1	0	0	0	1	0	1	0	1	0	1	1	1	0	1	0	1	1	0	1	0	0	0
ExoS-P13	0	1	0	0	1	0	1	0	0	0	1	1	0	1	0	1	0	0	0	1	1	1	0	0	1	0	1	0	0	0	0	0	1	0	1	0	1	0	0	1	0	0	1	0	1	0	0	0	0
ExoS-P14	0	1	0	0	1	1	0	0	1	0	0	0	0	0	0	0	0	1	0	0	1	1	0	1	0	0	1	0	0	0	1	1	0	1	1	0	1	1	0	1	0	1	1	0	1	0	0	0	0
ExoS-P15	1	0	0	1	0	0	1	0	0	0	0	0	0	0	0	0	0	0	0	0	0	0	1	0	1	0	1	0	0	0	1	0	1	0	1	0	1	0	1	0	0	1	0	1	0	1	0	0	0
ExoS-P16	1	0	0	0	1	1	0	0	0	0	0	1	0	1	0	0	0	1	1	0	0	0	0	0	0	0	1	0	0	0	0	0	1	0	1	0	0	1	0	0	0	0	1	0	0	1	0	0	0
ExoS-P17	0	1	0	0	0	1	0	1	1	1	1	0	0	0	0	0	0	0	1	0	0	0	1	1	1	0	1	0	0	0	1	0	1	0	0	0	1	0	1	0	0	0	1	0	0	0	0	0	0
ExoS-P18	1	0	0	0	1	1	1	1	0	0	1	0	0	0	1	1	0	0	1	0	0	0	0	0	0	0	1	0	0	0	0	1	0	1	0	0	1	0	0	1	0	0	1	0	1	0	0	0	0
ExoS-P19	0	1	0	1	0	0	0	0	0	0	0	0	1	1	0	1	0	0	0	0	0	0	1	1	1	0	1	0	0	0	0	0	1	0	1	0	0	1	0	1	0	1	0	0	1	0	0	0	0
ExoS-P20	1	0	0	0	1	1	0	0	1	0	1	1	0	0	1	0	0	0	1	0	0	0	0	0	0	0	1	0	0	0	1	1	0	0	1	0	1	0	0	1	0	0	1	0	1	0	0	0	0
ExoS-P21	1	0	0	0	0	1	0	0	0	0	0	0	0	0	0	1	0	0	1	0	0	0	0	0	0	0	1	0	0	0	1	1	0	1	1	0	1	1	1	0	1	0	1	0	1	0	0	0	1
ExoS-P22	1	0	0	0	0	0	1	0	0	0	1	0	0	0	1	1	0	0	1	0	0	0	1	1	1	0	1	0	0	0	1	0	1	0	1	1	0	1	0	1	1	1	1	0	0	1	0	0	1
ExoS-P23	0	1	0	1	0	1	1	0	1	0	1	0	0	0	0	0	1	0	0	0	0	0	1	1	0	0	1	0	0	0	0	0	1	0	1	0	1	0	1	0	0	1	0	1	0	1	0	0	1
ExoS-P24	1	0	0	0	0	1	1	1	0	0	0	0	0	1	1	0	0	0	0	1	1	1	0	0	1	0	1	0	0	0	0	1	0	1	0	1	1	0	0	1	0	0	1	0	1	0	0	1	0
ExoS-P25	0	1	1	0	0	0	0	1	1	1	1	1	1	1	0	1	1	0	0	0	0	1	0	1	1	1	1	0	0	0	1	0	1	0	1	0	1	0	0	1	0	1	0	1	1	0	0	1	0
ExoS-P26	0	1	0	1	1	1	0	0	1	1	0	0	1	0	0	1	1	0	0	0	0	1	0	1	1	0	1	0	0	0	1	1	0	0	0	1	0	1	0	1	0	1	1	0	1	0	0	1	0
ExoS-P27	1	0	0	1	0	0	0	1	1	1	1	1	1	1	0	1	1	1	0	0	0	1	0	0	0	0	1	0	0	0	1	0	1	0	1	0	1	0	0	1	0	0	0	1	0	1	0	1	0
ExoS-P28	0	1	0	0	1	0	0	0	1	1	0	1	1	0	0	1	1	0	0	0	0	0	1	0	0	0	1	0	0	0	0	1	0	1	0	0	0	0	1	0	0	0	0	1	0	0	0	0	1
ExoS-P29	1	0	0	1	0	1	0	1	1	1	0	1	1	1	0	1	1	0	0	0	0	1	0	1	1	0	1	0	0	0	1	0	1	0	0	0	1	0	1	0	1	0	0	1	0	0	0	0	0
ExoS-P30	1	0	0	1	1	0	0	0	1	0	0	0	0	0	1	1	1	0	0	1	0	0	0	0	0	0	1	0	0	0	1	0	0	1	0	0	0	1	0	1	0	0	1	0	1	0	0	0	0
ExoS-P31	0	1	0	0	1	0	1	0	0	0	0	0	0	1	0	0	0	0	0	1	0	0	0	0	1	0	1	0	0	0	1	1	0	1	0	1	0	1	0	1	1	0	1	0	1	0	0	0	0
ExoS-P32	0	1	0	0	0	1	0	1	0	0	0	0	0	0	1	0	0	0	0	1	0	0	0	0	0	0	1	0	0	0	1	0	1	0	1	0	1	1	0	1	0	1	0	1	0	1	0	0	0
ExoS-P33	0	1	0	0	1	0	1	0	0	0	0	0	0	1	0	0	0	0	0	1	1	1	0	1	1	0	1	0	0	0	0	0	1	0	1	0	0	1	0	1	0	0	1	0	1	0	0	0	0
ExoS-P34	1	0	0	1	1	0	0	0	1	0	0	0	1	1	0	0	0	1	0	1	1	1	1	0	0	0	1	0	0	0	0	1	0	1	0	0	1	0	1	0	1	0	0	1	0	1	0	0	0
ExoS-P35	0	1	0	0	0	1	1	0	0	1	0	1	1	0	0	0	0	0	0	1	1	1	0	1	1	0	1	0	0	0	1	0	1	1	0	1	0	1	0	1	1	0	1	0	1	0	0	0	0
ExoS-P36	1	0	0	0	0	1	1	1	0	0	0	0	0	0	0	0	0	0	0	1	1	1	0	1	0	0	1	0	0	0	1	0	1	0	1	0	1	0	1	1	0	1	1	0	1	0	0	1	0
ExoS-P37	1	0	0	0	0	0	0	0	0	0	0	0	1	1	0	0	0	0	0	1	1	1	0	0	0	0	1	0	0	0	0	1	0	0	1	0	1	0	1	0	1	0	1	0	1	1	0	0	0
ExoS-P38	1	0	0	1	1	1	1	1	0	0	0	0	0	1	1	0	0	0	0	1	1	1	0	1	1	0	1	0	0	0	0	0	1	0	0	1	0	0	1	0	1	0	0	1	0	1	0	0	0
ExoU-P1	1	0	0	0	0	0	1	1	0	0	0	0	0	0	1	1	0	1	0	0	1	1	0	1	0	0	0	1	0	0	0	1	0	1	0	0	1	0	0	1	0	1	1	0	1	0	1	0	0
ExoU-P2	1	0	0	1	1	1	0	1	1	0	0	0	1	0	0	1	1	0	0	1	1	1	0	0	1	0	0	1	0	0	1	1	0	1	0	1	0	0	1	0	0	1	0	1	0	1	1	0	0
ExoU-P3	1	0	0	0	1	0	1	1	0	0	0	1	0	0	1	1	0	0	1	0	0	0	0	0	0	0	0	1	0	0	1	0	1	0	1	0	1	0	1	0	1	0	1	0	1	0	0	0	0
ExoU-P4	0	1	0	1	0	1	1	1	1	1	1	0	0	0	0	0	0	0	1	0	0	0	1	1	1	0	0	1	0	0	1	0	1	0	1	0	1	0	1	0	1	0	1	0	0	1	0	0	0
ExoU-P5	1	0	0	1	1	1	0	0	0	0	1	0	0	0	0	0	1	0	1	0	0	0	1	1	0	0	0	1	0	0	1	0	0	1	0	1	0	0	1	0	1	0	0	1	0	1	0	0	0
ExoU-P6	1	0	1	1	0	1	1	1	1	0	1	1	1	1	1	1	0	1	1	0	1	0	1	1	1	1	0	1	0	0	0	0	1	0	0	0	1	0	0	0	1	0	0	1	0	0	0	0	0
ExoU-P7	1	0	0	0	1	1	1	1	0	1	1	0	0	0	0	1	0	0	1	0	0	0	0	0	1	0	0	1	0	0	1	0	1	0	1	0	1	0	0	1	0	0	1	0	1	0	0	0	0
ExoU-P8	0	1	0	0	0	1	1	0	0	0	0	0	0	1	1	0	0	1	0	0	0	0	0	0	0	0	0	1	0	0	1	1	0	1	0	1	0	0	1	0	0	1	0	1	0	1	0	0	0
ExoU-P9	1	0	1	1	1	0	1	1	1	1	0	1	1	1	1	1	1	1	0	0	0	1	0	1	1	1	0	1	0	0	0	0	0	1	0	0	0	1	0	0	0	1	0	0	0	1	0	0	0
ExoU-P10	0	1	0	1	1	1	0	1	1	1	0	0	0	1	0	0	0	0	0	0	0	0	0	0	0	0	0	1	0	0	1	1	0	1	0	1	1	1	0	1	0	1	0	1	0	0	1	0	0
ExoU-P11	1	0	1	1	0	1	1	0	1	1	0	1	1	1	1	0	1	1	1	1	0	1	1	1	1	1	0	1	0	0	0	0	0	1	0	0	1	0	0	0	0	1	0	0	0	1	1	0	0
ExoU-P12	0	1	0	1	1	0	1	1	1	1	1	1	0	0	1	0	0	0	0	1	0	1	0	0	1	0	0	1	0	0	1	1	0	1	0	0	1	0	1	0	1	0	0	1	1	0	1	0	0
ExoU-P13	1	0	0	0	1	1	1	1	0	0	0	0	1	1	1	0	0	0	0	1	0	1	1	1	0	0	0	1	0	0	0	0	1	0	1	1	0	1	0	0	0	1	1	0	1	0	0	0	0
ExoU-P14	1	0	0	1	0	1	0	1	0	0	0	1	0	1	0	0	0	0	0	1	0	0	0	0	0	0	0	1	0	0	1	0	0	1	0	0	1	0	1	0	1	0	0	1	0	1	0	0	0
ExoU-P15	1	0	0	0	0	1	1	0	1	0	0	0	0	0	0	0	0	0	0	1	1	1	0	0	1	0	0	1	0	0	0	1	0	1	0	1	0	0	1	1	0	1	0	1	1	0	0	0	0
ExoU-P16	0	1	0	0	1	1	0	1	0	0	0	1	1	1	1	0	0	0	0	1	1	1	0	1	0	0	0	1	0	0	1	0	1	0	1	1	0	0	1	0	1	0	1	1	0	1	0	0	0
ExoU-P17	1	0	0	1	0	0	1	0	1	1	0	1	1	1	0	0	1	1	1	1	0	1	1	1	1	0	0	1	0	0	0	1	0	1	0	1	0	1	0	1	0	1	0	1	1	0	0	0	0
ExoU-P18	1	0	0	1	1	1	0	1	1	0	1	0	1	0	1	0	1	0	0	1	0	1	0	1	1	0	0	1	0	0	0	1	0	1	0	1	0	1	0	1	0	1	0	1	0	1	0	0	0
ExoU-P19	0	1	0	1	0	1	0	1	0	0	0	0	1	1	1	0	0	0	0	1	0	1	0	0	1	0	0	1	0	0	1	0	1	0	1	0	1	0	1	0	1	0	1	0	0	1	0	0	0
ExoU-P20	1	0	0	0	1	1	1	0	0	1	0	1	0	0	0	0	0	1	0	1	0	1	0	1	1	0	0	1	0	0	0	1	0	1	0	1	0	1	0	0	1	0	1	0	1	0	0	0	0
ExoU-P21	1	0	0	1	0	0	0	1	1	0	0	0	0	1	1	1	1	0	1	1	0	1	1	1	1	0	0	1	0	0	1	0	1	0	1	0	0	0	1	0	0	1	0	0	1	0	0	0	0
ExoU-P22	1	0	0	0	0	1	1	1	0	0	1	0	0	1	0	0	1	0	0	1	0	1	0	0	1	0	0	1	0	0	0	0	0	1	0	0	1	0	0	1	0	0	0	1	0	0	0	0	0
ExoU-P23	0	1	0	1	1	1	1	0	1	1	0	0	1	1	0	1	1	0	0	1	1	1	0	1	1	0	0	1	0	0	1	0	0	0	1	0	0	0	1	0	0	1	0	0	1	0	0	0	0
ExoU-P24	1	0	0	1	1	0	0	1	0	1	0	0	1	1	1	0	1	0	0	1	1	1	1	0	0	0	0	1	0	0	0	1	1	0	0	1	0	0	1	0	0	0	1	0	0	1	0	0	0
ExoU-P25	1	0	0	0	1	1	1	0	0	0	1	1	0	0	0	0	0	0	0	1	1	1	0	1	1	0	0	1	0	0	0	0	0	1	0	0	1	0	0	1	0	0	0	1	1	0	0	0	0
ExoU-P26	0	1	1	0	0	1	0	1	1	0	0	0	1	0	0	0	0	1	1	0	1	1	0	1	1	1	0	1	0	0	1	0	0	1	0	0	0	1	0	1	0	0	0	1	0	0	0	0	0
ExoU-P27	1	0	0	1	1	0	1	1	0	0	1	0	1	0	1	0	0	1	0	0	1	1	0	1	0	0	0	1	0	0	1	0	1	0	0	1	0	0	1	0	0	0	0	1	0	0	1	0	0
ExoU-P28	1	0	0	1	0	1	0	1	1	1	0	0	0	0	1	0	1	0	0	1	1	1	1	0	1	0	0	1	0	0	0	0	0	0	1	0	0	0	1	0	0	0	1	0	0	1	1	0	0
ExoU-P29	0	1	0	0	1	1	1	1	0	0	1	1	0	0	0	1	0	0	0	1	1	1	0	1	0	0	0	1	0	0	1	0	0	0	0	1	0	0	0	1	0	1	0	0	1	0	0	0	0
ExoU-P30	1	0	0	1	0	1	1	0	1	0	0	0	1	0	1	1	0	1	1	0	1	1	0	1	1	0	0	1	0	0	0	1	0	1	0	1	0	0	1	0	1	0	1	0	0	1	0	0	0
ExoU-P31	1	0	1	0	1	0	0	1	0	1	0	1	0	0	0	0	1	0	0	0	0	0	1	0	1	1	0	1	0	0	0	0	1	0	0	0	1	0	0	1	0	0	1	0	0	1	0	0	0
ExoU-P32	0	1	0	1	1	1	1	1	1	0	0	0	1	1	0	0	0	1	1	0	0	0	0	0	0	0	0	1	0	0	1	0	0	0	1	0	1	0	1	0	0	0	1	0	1	0	0	0	0
ExoU-P33	1	0	0	1	1	1	0	0	0	0	1	0	0	0	0	0	1	0	1	0	0	0	1	1	1	0	0	1	0	0	1	0	1	0	0	1	0	1	0	0	1	0	0	1	0	1	0	0	0
ExoU-P34	1	0	0	0	0	0	1	1	0	0	0	0	0	0	1	1	0	0	1	0	0	0	0	0	0	0	0	1	0	0	1	0	0	1	0	1	0	0	1	0	1	0	0	1	0	1	0	0	0
ExoU-P35	0	1	1	1	1	0	1	1	0	0	0	0	1	1	0	1	1	0	0	0	0	0	1	1	1	1	0	1	0	0	0	0	1	0	0	1	0	0	1	0	1	0	0	1	0	0	1	0	0
ExoU-P36	1	0	0	0	1	1	0	1	1	1	1	1	0	0	1	0	0	0	1	0	0	0	0	0	0	0	0	1	0	0	1	1	0	1	0	1	0	1	0	0	1	0	0	1	0	1	0	0	0
ExoU-P37	0	1	0	1	0	1	1	0	0	0	1	0	0	0	1	1	0	0	1	0	0	0	0	0	1	0	0	1	0	0	0	0	1	0	1	0	1	0	0	1	0	0	1	0	0	1	0	0	0
ExoT-P1	1	0	0	0	1	0	1	1	0	0	0	0	0	0	0	1	0	0	1	0	0	0	1	1	1	0	0	0	1	0	0	1	0	0	1	0	0	1	0	0	0	0	1	0	0	1	0	0	0
ExoT-P2	0	1	0	1	0	1	0	1	0	0	1	1	0	1	1	0	1	0	0	0	0	0	1	1	1	0	0	0	1	0	0	1	0	0	1	0	0	1	0	0	0	0	1	0	0	1	0	0	0
ExoT-P3	0	1	0	0	1	0	1	0	0	0	0	0	0	0	0	0	0	0	0	1	1	1	0	1	1	0	0	0	1	0	1	0	1	0	1	0	1	0	1	0	1	0	1	0	0	1	0	0	0
ExoT-P4	0	1	1	1	0	0	0	1	1	1	0	1	1	0	0	1	1	0	0	0	0	1	0	1	1	1	0	0	1	0	0	1	0	0	1	0	0	1	0	1	0	0	1	0	1	0	0	0	0
ExoT-P5	1	0	0	1	0	1	1	0	1	1	1	0	1	1	0	1	1	0	0	0	0	1	0	1	0	0	0	0	1	0	0	0	0	1	0	0	1	0	0	1	0	0	0	1	0	0	0	0	0
ExoT-P6	1	0	1	0	1	0	0	1	1	1	0	0	1	0	1	1	1	0	0	0	0	1	0	0	1	1	0	0	1	0	1	0	0	0	1	0	0	1	0	1	0	0	1	0	1	1	0	0	0
ExoT-P7	0	1	0	1	1	1	1	1	1	1	1	0	1	1	1	1	1	0	0	0	0	0	0	1	0	0	0	0	1	0	0	1	0	1	0	0	1	0	0	1	0	0	1	0	0	1	0	0	0
ExoT-P8	0	1	1	1	0	1	1	0	1	1	0	1	1	0	0	1	1	1	1	1	0	1	1	1	1	1	0	0	1	0	0	1	0	0	0	0	1	0	0	0	1	0	0	1	0	1	0	0	0
ExoT-P9	1	0	0	1	1	0	0	1	0	0	0	0	0	1	0	1	1	0	0	1	0	0	0	0	0	0	0	0	1	0	0	0	1	0	1	0	0	1	0	1	0	0	1	0	0	1	0	0	0
ExoT-P10	1	0	1	0	1	0	1	1	0	0	0	1	0	1	1	0	0	0	0	1	0	0	0	0	1	1	0	0	1	0	1	0	0	1	0	0	1	0	0	1	0	1	0	0	1	0	0	0	0
ExoT-P11	0	1	0	0	0	1	1	0	1	0	0	0	0	1	0	0	0	0	0	1	0	0	0	0	0	0	0	0	1	0	0	0	1	0	0	1	0	1	0	0	1	0	0	1	0	0	0	0	0
ExoT-P12	0	1	0	0	0	0	0	1	0	0	0	0	0	0	0	0	0	0	0	1	1	1	0	0	1	0	0	0	1	0	1	0	1	0	1	0	0	1	0	1	0	0	1	0	1	1	0	0	0
ExoT-P13	1	0	0	1	1	1	1	0	0	0	0	1	1	1	0	0	0	0	0	1	1	1	0	0	1	0	0	0	1	0	0	0	1	0	1	0	0	1	0	0	1	0	1	0	1	0	0	0	0
ExoT-P14	1	0	1	0	0	0	1	1	1	0	0	0	1	1	1	0	0	0	0	1	1	1	0	1	0	0	0	0	1	0	1	0	1	0	0	0	0	1	0	0	1	0	0	1	0	0	0	0	0
ExoT-P15	0	1	0	0	0	0	0	1	0	1	0	0	0	0	0	0	0	0	0	1	1	1	0	0	1	0	0	0	1	0	1	0	0	0	1	0	0	1	0	1	0	0	1	1	0	1	0	0	0
ExoT-P16	0	1	0	0	1	1	1	0	1	0	0	0	1	1	1	0	0	0	0	1	1	1	0	0	0	0	0	0	1	0	0	0	0	0	1	0	0	1	0	0	1	0	0	1	0	1	0	0	0
ExoT-P17	1	0	0	1	1	0	1	1	0	0	0	0	1	1	0	0	0	0	0	1	1	1	1	1	1	0	0	0	1	0	1	0	1	0	1	0	0	0	0	1	0	0	1	0	0	0	0	0	0
ExoT-P18	1	0	0	0	0	1	0	0	1	0	0	0	0	0	0	1	0	1	0	0	1	1	0	1	0	0	0	0	1	0	0	0	0	1	0	0	0	0	1	0	0	1	0	0	1	0	0	0	0
ExoT-P19	0	1	0	0	1	0	1	1	0	1	0	1	0	0	1	1	1	0	0	1	1	1	0	0	1	0	0	0	1	0	1	0	1	0	0	1	0	1	0	0	1	0	0	1	0	0	0	0	0
ExoT-P20	0	1	0	0	0	1	0	0	1	0	0	0	1	0	0	1	0	0	1	0	0	0	0	0	0	0	0	0	1	0	0	0	0	1	0	0	1	0	0	1	0	0	1	0	0	1	0	0	0
ExoT-P21	0	1	0	0	1	0	1	1	0	0	1	0	0	0	0	0	0	0	1	0	0	0	1	1	1	0	0	0	1	0	0	1	0	0	0	1	0	0	1	0	0	1	0	0	0	1	1	0	0
ExoT-P22	1	0	0	0	0	0	0	1	0	0	1	1	0	0	1	0	0	1	1	0	0	0	1	1	0	0	0	0	1	0	0	0	1	0	0	0	1	0	0	1	0	0	1	0	0	1	0	0	0
ExoT-P23	1	0	1	0	1	0	1	0	1	0	0	0	1	1	0	1	0	0	1	0	0	0	0	0	1	1	0	0	1	0	0	1	0	0	0	0	1	0	0	0	1	0	0	1	0	0	0	0	0
ExoT-P24	1	0	0	0	0	0	1	1	0	0	1	0	0	0	1	1	0	0	1	0	0	0	0	0	0	0	0	0	1	0	1	0	1	0	0	1	0	0	0	1	0	0	1	0	0	1	0	1	0
ExoT-P25	1	0	0	0	0	0	0	1	0	0	0	0	1	0	0	0	0	1	0	0	0	0	0	0	0	0	0	0	1	0	0	0	0	1	0	0	1	0	0	1	0	0	0	0	1	0	0	0	0
ExoT-P26	0	1	1	1	0	1	0	1	1	1	1	1	1	1	1	1	1	0	0	0	0	1	0	1	1	1	0	0	1	0	0	0	0	0	1	0	0	1	0	0	1	0	0	1	0	0	1	0	0
ExoT-P27	0	1	0	1	0	0	1	1	1	1	0	0	0	0	0	0	0	0	0	0	0	0	0	0	1	0	0	0	1	0	0	0	0	1	0	0	1	0	0	1	0	0	1	0	0	1	0	0	0
ExoT-P28	0	1	0	1	1	1	0	0	1	1	0	0	0	1	1	0	1	0	0	1	0	1	0	1	0	0	0	0	1	0	0	0	1	0	0	1	0	0	1	0	0	1	0	0	0	1	0	0	0
ExoY-P1	0	1	0	1	1	0	1	1	1	1	1	1	0	1	0	0	0	0	0	1	0	1	0	1	1	0	0	0	0	1	0	1	0	0	0	1	0	0	1	0	0	1	0	0	1	0	0	0	0
ExoY-P2	0	1	0	0	0	1	1	1	0	0	0	0	1	0	1	0	0	1	0	1	0	1	0	1	0	0	0	0	0	1	1	0	1	0	0	0	1	0	0	0	1	0	0	1	0	0	0	1	0
ExoY-P3	1	0	0	0	1	0	0	0	1	1	0	1	0	1	0	0	0	0	0	1	0	0	0	0	0	0	0	0	0	1	0	0	0	0	0	0	0	1	0	0	0	1	0	0	1	0	0	0	0
ExoY-P4	1	0	0	1	0	1	1	1	0	0	0	0	0	1	1	0	0	0	0	1	1	1	0	1	1	0	0	0	0	1	0	0	0	0	1	0	0	0	0	1	0	0	0	1	0	1	0	0	0
ExoY-P5	0	1	0	0	1	0	1	1	1	0	0	1	1	0	1	1	0	0	0	1	1	1	0	1	0	0	0	0	0	1	0	0	0	1	0	1	0	0	1	0	0	1	0	0	1	0	0	0	0
ExoY-P6	1	0	0	0	0	0	0	0	0	1	0	0	1	1	0	0	0	0	0	0	0	0	1	1	1	0	0	0	0	1	1	0	0	1	0	1	0	1	0	0	1	0	1	0	0	1	0	0	0
ExoY-P7	1	0	0	1	0	1	1	1	0	0	1	0	0	0	0	0	0	0	1	0	0	0	0	0	0	0	0	0	0	1	0	1	0	0	1	0	0	1	0	0	1	0	0	1	0	0	0	0	0
ExoY-P8	0	1	0	0	1	0	1	1	1	0	0	1	1	0	0	1	0	0	1	0	0	0	0	0	0	0	0	0	0	1	0	0	1	0	0	1	0	0	0	0	1	0	1	0	0	1	0	0	0
ExoY-P9	0	1	0	0	1	1	0	0	0	0	0	0	0	0	0	0	0	0	1	0	0	0	1	1	1	0	0	0	0	1	1	0	0	0	1	0	0	0	1	0	0	1	0	0	1	0	0	0	0
ExoY-P10	1	0	0	0	0	1	0	1	0	0	1	0	0	1	1	1	1	0	0	0	0	0	1	1	1	0	0	0	0	1	1	0	1	0	0	1	0	0	1	0	1	0	0	1	0	0	0	0	0
ExoY-P11	1	0	0	0	1	0	0	1	1	0	0	0	0	0	0	0	0	0	0	1	1	1	0	1	0	0	0	0	0	1	0	0	0	1	0	0	1	0	0	1	0	0	1	0	0	1	0	1	0
ExoY-P12	0	1	1	1	0	0	1	0	1	1	0	0	1	0	1	1	1	0	0	0	0	1	0	0	1	0	0	0	0	1	0	0	0	0	1	0	0	0	1	0	0	0	0	1	0	0	0	0	0
ExoY-P13	1	0	0	1	0	1	0	0	1	1	1	0	1	1	0	1	1	0	0	0	0	1	0	1	0	0	0	0	0	1	0	1	0	0	1	0	0	1	0	0	1	0	0	0	1	0	0	0	0
ExoY-P14	0	1	1	1	1	0	1	1	1	1	0	1	1	0	0	1	1	1	1	0	0	1	1	1	1	1	0	0	0	1	0	1	0	0	0	0	0	1	0	0	1	0	0	0	1	0	0	0	0
ExoY-P15	1	0	0	0	0	1	0	0	1	1	1	0	1	1	1	1	1	0	0	0	0	0	0	1	1	0	0	0	0	1	0	0	0	1	0	1	0	0	1	0	0	0	1	0	1	0	0	0	0
ExoY-P16	0	1	0	0	1	0	0	1	1	1	1	1	1	0	0	1	1	0	0	0	0	1	0	0	1	0	0	0	0	1	1	0	0	0	1	0	0	1	0	1	0	0	1	0	0	1	0	0	0
ExoY-P17	0	1	1	1	0	0	1	1	1	0	0	0	0	0	0	1	1	0	0	1	0	0	0	0	1	0	0	0	0	1	0	0	1	0	1	0	1	0	0	0	0	0	0	0	0	0	1	0	0
ExoY-P18	1	0	0	0	1	0	1	1	0	1	0	1	0	1	0	0	0	0	0	1	0	0	1	1	0	0	0	0	0	1	1	0	0	1	0	0	0	1	0	0	0	0	0	1	0	1	0	0	0
ExoY-P19	1	0	0	1	0	1	0	1	1	0	0	0	1	1	0	0	1	1	0	1	0	0	0	0	1	0	0	0	0	1	0	0	1	0	0	0	1	0	0	0	1	0	0	0	0	1	0	0	0
ExoY-P20	0	1	1	0	0	0	1	1	0	1	0	0	0	0	1	0	0	0	1	1	1	1	0	1	1	1	0	0	0	1	1	0	0	1	0	0	0	1	0	0	0	1	0	0	1	0	0	0	0
ExoY-P21	0	1	0	1	1	1	0	0	1	0	0	0	1	1	1	0	0	0	0	1	1	1	0	1	0	0	0	0	0	1	1	0	0	1	0	0	1	0	0	1	0	0	0	1	0	0	0	0	0
ExoY-P22	0	1	0	0	0	0	1	1	0	0	0	0	1	1	0	0	0	0	0	1	1	1	0	1	1	0	0	0	0	1	0	0	0	0	0	0	0	0	0	0	0	0	0	0	0	0	0	0	0
[truncated: 7 more columns]

## Sheet: Sheet2
Acinetobacter johnsonii	1	0.250627
Acinetobacter nosocomialis	2	0.501253
Kluyvera ascorbata	1	0.250627
Achromobacter xylosoxidans	1	0.250627
Stenotrophomonas maltophilia	6	1.50376
Pseudomonas monteilii	1	0.250627
Pseudomonas stutzeri	1
Morganella morganii	2
Stenotrophomonas maltophilia	5
Pseudomonas putida	2
		399
